# Supplementary material for: Tailored Meal-Type Food Provision for Diabetes Patients Can Improve Routine Blood Glucose Management in Patients with Type 2 Diabetes: A Crossover Study
Source: Nutrients. 2024 Apr 17;16(8):1190. doi: 10.3390/nu16081190 (PMC11055165; doi:10.3390/nu16081190)
Supplement: Supplementary file 1 [file nutrients-16-01190-s001.zip]

Archive with 1 entries (1 files):
- nutrients-2931349-supplementary.pdf
